# Supplementary material for: The changing career paths of PhDs and postdocs trained at EMBL
Source: eLife. 2023 Nov 23;12:e78706. doi: 10.7554/eLife.78706 (PMC10666930; doi:10.7554/eLife.78706)
Supplement: Figure 1—figure supplement 1—source data 1. [file elife-78706-fig1-figsupp1-data1.xlsx]

## Sheet: Figure 1 FS1 (2)
Summary data used for the simplified Sankey plots in Figure 1 - figure supplement 1.
AcPI	source	target	value
1	1	7	111			Code
2	2	7	406			0	Previous role = AcPI
3	3	7	6			1	Previous role = AcOt
4	4	7	14			2	Previous role = AcPD
5	5	7	1			3	Previous role = AcPhD
6	6	7	1			4	Previous role = IndR
7	7	14	502			5	Previous role = NonR
8	7	15	8			6	Previous role = NonSci
9	7	18	21
10	7	19	7
11	7	20	1			7	= career area of interest = AcPI
						8	= career area of interest = AcOt
AcOt	source	target	value			11	= career area of interest = IndR
1	0	8	7			12	= career area of interest = NonR
2	2	8	393			13	= career area of interest = NonSci
3	3	8	38
4	4	8	21
5	5	8	12
6	6	8	6
7	8	14	112
8	8	15	248
9	8	16	6			14	Current role = AcPI
10	8	18	57			15	Current role = AcOt
11	8	19	46			16	Current role = AcPD
12	8	20	8			17	Current role = AcPhD
						18	Current role = IndR
IndR	source	target	value			19	Current role = NonR
1	0	11	23			20	Current role = NonSci
2	1	11	55
3	2	11	234
4	3	11	84
5	5	11	15
6	6	11	4
7	11	14	22
8	11	15	17
9	11	16	2
10	11	18	297
11	11	19	68
12	11	20	9
NonR	source	target	value
1	0	12	8
2	1	12	37
3	2	12	150
4	3	12	70
5	4	12	61
6	6	12	38
7	12	14	6
8	12	15	9
9	12	16	5
10	12	18	11
11	12	19	305
12	12	20	28
NonSci	source	target	value
1	0	13	2
2	1	13	8
3	2	13	44
4	3	13	33
5	4	13	13
6	5	13	31
7	13	14	2
8	13	15	5
9	13	18	4
10	13	19	44
11	13	20	76
