# Supplementary material for: The changing career paths of PhDs and postdocs trained at EMBL
Source: eLife. 2023 Nov 23;12:e78706. doi: 10.7554/eLife.78706 (PMC10666930; doi:10.7554/eLife.78706)
Supplement: Figure 1—figure supplement 2—source data 1. [file elife-78706-fig1-figsupp2-data1.xlsx]

## Sheet: Figure 1 FS2
Summary data for the column plots in Figure 1 - Figure Supplement 2. Showing the number of alumni in different types of role 1,5, 9, 13, and 17 years after EMBL by cohort (the x in position_x indicates the time period)
PhD alumni				Postdoc alumni
cohort	position_1	count		cohort	position_1	count
1997-2004	unknown	64		1997-2004	unknown	135
1997-2004	NonSci	5		1997-2004	NonSci	4
1997-2004	NonRes	5		1997-2004	NonRes	13
1997-2004	IndR	22		1997-2004	IndR	39
1997-2004	AcPD	148		1997-2004	AcPD	73
1997-2004	AcOt	8		1997-2004	AcOt	47
1997-2004	AcPI	4		1997-2004	AcPI	58
2005-2012	unknown	60		2005-2012	unknown	137
2005-2012	NonSci	17		2005-2012	NonSci	8
2005-2012	NonRes	26		2005-2012	NonRes	24
2005-2012	IndR	16		2005-2012	IndR	24
2005-2012	AcPD	204		2005-2012	AcPD	92
2005-2012	AcOt	14		2005-2012	AcOt	82
2005-2012	AcPI	4		2005-2012	AcPI	55
2013-2020	unknown	62		2013-2020	unknown	102
2013-2020	NonSci	11		2013-2020	NonSci	11
2013-2020	NonRes	38		2013-2020	NonRes	40
2013-2020	IndR	46		2013-2020	IndR	70
2013-2020	AcPD	200		2013-2020	AcPD	110
2013-2020	AcOt	14		2013-2020	AcOt	115
2013-2020	AcPI	1		2013-2020	AcPI	76
cohort	position_5	count		cohort	position_5	count
1997-2004	unknown	61		1997-2004	unknown	120
1997-2004	NonSci	7		1997-2004	NonSci	7
1997-2004	NonRes	19		1997-2004	NonRes	22
1997-2004	IndR	29		1997-2004	IndR	51
1997-2004	AcPD	71		1997-2004	AcPD	17
1997-2004	AcOt	18		1997-2004	AcOt	48
1997-2004	AcPI	51		1997-2004	AcPI	104
2005-2012	unknown	51		2005-2012	unknown	128
2005-2012	NonSci	15		2005-2012	NonSci	7
2005-2012	NonRes	47		2005-2012	NonRes	47
2005-2012	IndR	40		2005-2012	IndR	32
2005-2012	AcPD	135		2005-2012	AcPD	42
2005-2012	AcOt	28		2005-2012	AcOt	75
2005-2012	AcPI	25		2005-2012	AcPI	91
2013-2020	unknown	30		2013-2020	unknown	47
2013-2020	NonSci	13		2013-2020	NonSci	11
2013-2020	NonRes	27		2013-2020	NonRes	25
2013-2020	IndR	35		2013-2020	IndR	36
2013-2020	AcPD	71		2013-2020	AcPD	21
2013-2020	AcOt	14		2013-2020	AcOt	56
2013-2020	AcPI	13		2013-2020	AcPI	66
2013-2020	timepoint not reached	169	(excluded)	2013-2020	timepoint not reached	262	(excluded)
cohort	position_9	count		cohort	position_9	count
1997-2004	unknown	53		1997-2004	unknown	111
1997-2004	NonSci	9		1997-2004	NonSci	6
1997-2004	NonRes	26		1997-2004	NonRes	31
1997-2004	IndR	34		1997-2004	IndR	44
1997-2004	AcPD	20		1997-2004	AcPD	4
1997-2004	AcOt	19		1997-2004	AcOt	45
1997-2004	AcPI	95		1997-2004	AcPI	128
2005-2012	unknown	51		2005-2012	unknown	131
2005-2012	NonSci	19		2005-2012	NonSci	9
2005-2012	NonRes	64		2005-2012	NonRes	62
2005-2012	IndR	46		2005-2012	IndR	41
2005-2012	AcPD	40		2005-2012	AcPD	10
2005-2012	AcOt	46		2005-2012	AcOt	70
2005-2012	AcPI	75		2005-2012	AcPI	99
2013-2020	timepoint not reached	372	(excluded)	2013-2020	timepoint not reached	524	(excluded)
cohort	position_13	count		cohort	position_13	count
1997-2004	unknown	51		1997-2004	unknown	112
1997-2004	NonSci	9		1997-2004	NonSci	8
1997-2004	NonRes	39		1997-2004	NonRes	33
1997-2004	IndR	28		1997-2004	IndR	43
1997-2004	AcPD	9		1997-2004	AcOt	37
1997-2004	AcOt	20		1997-2004	AcPI	136
1997-2004	AcPI	100		2005-2012	unknown	72
2005-2012	unknown	29		2005-2012	NonSci	5
2005-2012	NonSci	9		2005-2012	NonRes	39
2005-2012	NonRes	39		2005-2012	IndR	15
2005-2012	IndR	21		2005-2012	AcPD	2
2005-2012	AcPD	8		2005-2012	AcOt	23
2005-2012	AcOt	14		2005-2012	AcPI	53
2005-2012	AcPI	43		2005-2012	timepoint not reached	213	(excluded)
2005-2012	timepoint not reached	178	(excluded)	2013-2020	timepoint not reached	524	(excluded)
2013-2020	timepoint not reached	372	(excluded)
cohort	position_17	count		cohort	position_17	count
1997-2004	unknown	51		1997-2004	unknown	112
1997-2004	NonSci	12		1997-2004	NonSci	10
1997-2004	NonRes	41		1997-2004	NonRes	37
1997-2004	IndR	31		1997-2004	IndR	37
1997-2004	AcPD	4		1997-2004	AcPD	1
1997-2004	AcOt	19		1997-2004	AcOt	38
1997-2004	AcPI	98		1997-2004	AcPI	134
2005-2012	timepoint not reached	341	(excluded)	2005-2012	timepoint not reached	422	(excluded)
2013-2020	timepoint not reached	372	(excluded)	2013-2020	timepoint not reached	524	(excluded)
