# Supplementary material for: The changing career paths of PhDs and postdocs trained at EMBL
Source: eLife. 2023 Nov 23;12:e78706. doi: 10.7554/eLife.78706 (PMC10666930; doi:10.7554/eLife.78706)
Supplement: Figure 4—figure supplement 1—source data 1. [file elife-78706-fig4-figsupp1-data1.xlsx]

## Sheet: Figure 4-figure supplement 1
Harrell’s C-Index for univariate or multivariate models with different sets of factors (predictors) for entry into (A) academic research / service / teaching positions (AcOt), (B) industry research positions (IndR), (C) non-research science-related positions (NonRes) and (D) non-science-related professions (NonSci).
Values are based on 10-fold cross-validation using a Cox model with ridge penalty. x.mean is the mean C-index accross folds; x.sd the standard deviation, se standard error
predictors	x.mean	x.sd	x.n	se	role
publications	0.574561	0.0596722	10	0.01887	AcOt
group_publications	0.599332	0.0370571	10	0.0117185	AcOt
nationality	0.551599	0.0393592	10	0.0124465	AcOt
gender	0.457045	0.0328453	10	0.0103866	AcOt
group_leaderseniority	0.512045	0.0366858	10	0.0116011	AcOt
time_cohort	0.58671	0.049884	10	0.0157747	AcOt
type_pre_postdoc	0.581082	0.0468952	10	0.0148296	AcOt
all	0.639342	0.046342	10	0.0146546	AcOt
publications	0.531326	0.0346439	10	0.0109554	IndR
group_publications	0.600749	0.0715846	10	0.022637	IndR
nationality	0.506379	0.0861362	10	0.0272387	IndR
gender	0.476632	0.0745675	10	0.0235803	IndR
group_leaderseniority	0.4484	0.0254301	10	0.0080417	IndR
time_cohort	0.628227	0.0625104	10	0.0197675	IndR
type_pre_postdoc	0.549705	0.0420651	10	0.0133022	IndR
all	0.61211	0.0648929	10	0.0205209	IndR
publications	0.627655	0.0823348	10	0.0260365	NonRes
group_publications	0.571067	0.0906243	10	0.0286579	NonRes
nationality	0.569904	0.0856873	10	0.0270967	NonRes
gender	0.562518	0.0627077	10	0.0198299	NonRes
group_leaderseniority	0.468025	0.0583456	10	0.0184505	NonRes
time_cohort	0.647888	0.0506432	10	0.0160148	NonRes
type_pre_postdoc	0.591019	0.0406062	10	0.0128408	NonRes
all	0.683677	0.0646106	10	0.0204317	NonRes
publications	0.552535	0.116103	10	0.0367149	NonSci
group_publications	0.514271	0.167837	10	0.0530748	NonSci
nationality	0.549748	0.102156	10	0.0323046	NonSci
gender	0.575631	0.084939	10	0.0268601	NonSci
group_leaderseniority	0.50925	0.0840587	10	0.0265817	NonSci
time_cohort	0.689106	0.121259	10	0.0383454	NonSci
type_pre_postdoc	0.645172	0.0581925	10	0.0184021	NonSci
all	0.662935	0.128339	10	0.0405842	NonSci
	x.mean=Harrell's C-index
